# Supplementary material for: The pore structure of Clostridium perfringens epsilon toxin
Source: Nat Commun. 2019 Jun 14;10:2641. doi: 10.1038/s41467-019-10645-8 (PMC6572795; doi:10.1038/s41467-019-10645-8)
Supplement: Supplementary file 6 — Source Data File [file 41467_2019_10645_MOESM6_ESM.xlsx]

## Sheet: Figure 1
Figure 1a
	Experiment 1, 19/09/2017			Experiment 2, 21/09/2017			Experiment 3, 22/09/2017
Etx (nM)	% cytotoxicity			% cytotoxicity			% cytotoxicity
139.062	101.924	102.774	102.099	99.9682	100.757	99.9485	97.684	94.8967	97.8979
69.5312	102.441	101.71	102.273	100.093	101.378	100.326	96.4508	94.8767	95.2109
34.7656	102.223	102.074	101.672	99.8105	100.642	100.606	97.3464	96.551	94.088
17.3828	103.014	102.248	101.974	99.8894	100.221	100.064	97.2361	97.1693	95.144
8.69141	102.727	100.844	100.197	99.7119	99.1961	97.5794	94.8967	91.3141	94.499
4.3457	101.669	99.8454	92.3479	92.0231	98.5586	97.8752	60.6243	72.933	71.1984
2.17285	89.4099	68.2992	32.1313	47.0926	47.9403	65.2205	22.5754	16.2055	41.5514
1.08643	1.15155	1.65574	2.47116	28.8201	49.0115	32.0369	17.6459	12.6429	10.4806
0.543213	0.385924	0.0466835	-0.63802	4.7086	9.15434	3.88386	0.294098	-0.67843	-4.35131
0.271606	-1.98875	-1.8238	-0.75006	5.34605	5.53663	5.48735	-1.99519	-1.41702	-1.72782
0.135803	-3.55424	-2.96601	-1.71487	3.69656	3.32855	4.44245	0.828822	-1.45044	-2.56667
0.0679016	-2.39335	-1.12976	-2.48361	1.91236	3.0854	4.4063	0.467884	-3.80656	-2.33273
	CT50 (nM)	CT50 (µg/ml)
Experiment 1	2.15	0.06811
Experiment 2	1.87	0.05911
Experiment3	3.4	0.1076
Mean	2.473	0.07827
Std Error of Mean	0.4703	0.01489
n	3	3
Figure 1b
						Coomassie stained SDS-PAGE
	lane 1: Odyssey Protein Molecular Weight Marker (Li-Cor)
	lane 2: Etx pore

## Sheet: Sup. Fig. 2
Supplementary Figure 2a
6x-His Tag Monoclonal Antibody (4A12E4) (Invitrogen; catalog number 37-2900; Lot number RL231619)
IRDye® 800CW Goat (polyclonal) Anti-Mouse IgG (H+L), Highly Cross Adsorbed secondary antibody,
(LI-COR Biosciences; catalog number 926-32210, Lot # C60726-02)
Channel 800
Channel 680 (Odyssey Protein Molecular Weight Marker (Li-Cor))
Lane	Sample
1	Odyssey Protein molecular weight marker (Li-COR Biosciences)
2	trypsin activated epsilon toxin
3	Superdome cell membrane plus activated epsilon toxin, LDAO (total)
4	Superdome cell membrane plus activated epsilon toxin, LDAO (supernatant)
5	Superdome cell membrane plus activated epsilon toxin, OG (total)
6	Superdome cell membrane plus activated epsilon toxin, OG (supernatant)
7	Superdome cell membrane plus activated epsilon toxin, LMNG (total)
8	Superdome cell membrane plus activated epsilon toxin, LMNG (supernatant)
9	Superdome cell membrane only, control
10	Superdome cell membrane plus activated epsilon toxin, C8E4 (total)
11	Superdome cell membrane plus activated epsilon toxin, C8E4 (supernatant)
12	Superdome cell membrane plus activated epsilon toxin, C12E8 (total)
13	Superdome cell membrane plus activated epsilon toxin, C12E8 (supernatant)
14	Superdome cell membrane plus activated epsilon toxin, CYMAL-5 (total)
15	Superdome cell membrane plus activated epsilon toxin, CYMAL-5 (supernatant)
16	Superdome cell membrane plus activated epsilon toxin, DDM (total)
17	Superdome cell membrane plus activated epsilon toxin, DDM (supernatant)
18	Superdome cell membrane plus activated epsilon toxin, DM (total)
19	Superdome cell membrane plus activated epsilon toxin, DM (supernatant)
20	Superdome cell membrane plus activated epsilon toxin, FC-12 (total)
21	Superdome cell membrane plus activated epsilon toxin, FC-12 (supernatant)

## Sheet: Sup. Figure 12 
Supplementary Figure 12a
	Experiment 1		Experiment 2		Experiment 3
Etx-wild-type (nM)	% cytotoxicity		% cytotoxicity		% cytotoxicity		Mean	S.E.M.	N
250	95.4127	95.6419	94.1479	122.291	123.285	125.365	109.357	6.40678	6
125	101.665	104.234	98.2188	127.417	125.398	123.059	113.332	5.43408	6
62.5	103.594	100.863	100.389	129.134	125.951	123.79	113.953	5.57923	6
31.25	99.4203	100.14	101.167	124.812	124.279	124.174	112.332	5.41204	6
15.625	93.0729	81.2595	91.326	117.25	117.456	100.434	100.133	5.99105	6
7.8125	88.591	93.1796	79.8524	85.9763	55.1914	64.567	77.893	6.08345	6
3.90625	11.4775	9.69501	13.6157	20.052	22.1889	7.162	14.0318	2.41854	6
1.95312	8.59232	8.02319	3.61636	15.5399	2.77512	4.24549	7.13206	1.94331	6
0.976562	0.778604	-0.93274	-0.40314	4.23741	4.05564	2.84379	1.76326	0.921507	6
0.488281	-0.87741	-0.68375	-1.19755	1.91067	0.723067	2.69433	0.428227	0.658385	6
0.244141	0.229234	-1.37145	-1.05922	6.11173	2.79128	3.40528	1.68448	1.19403	6
0.12207	-0.93274	-2.25677	-1.10269	3.85366	1.34111	3.2235	0.687679	1.02277	6
	Experiment 1		Experiment 2		Experiment 3
Etx-D250A (nM)	% cytotoxicity		% cytotoxicity		% cytotoxicity		Mean	S.E.M.	N
250	1.20418	1.3632	0.40094	-0.04443	3.10636	1.34515	1.22923	0.442112	6
125	-0.72033	0.665969	-0.41045	0.38779	-0.08079	2.20152	0.340618	0.425767	6
62.5	-1.5195	-0.97313	-0.88751	2.17728	2.68221	2.91246	0.73197	0.841549	6
31.25	0.49472	1.73016	-0.35337	2.18536	0.048474	3.08616	1.19858	0.54912	6
15.625	-1.39718	1.00031	-1.71113	2.89227	2.21767	2.43985	0.906965	0.820189	6
7.8125	0.971771	1.08594	-1.85792	1.14317	0.347395	2.18132	0.645279	0.555663	6
3.90625	4.14804	2.60679	-0.29629	-1.3815	1.08258	4.15662	1.71937	0.943573	6
1.95312	1.53037	1.53852	1.18379	-0.63016	-1.26032	1.42998	0.632031	0.508069	6
0.976562	5.19999	0.625195	-0.69587	0.54129	0.508975	2.93266	1.51871	0.879939	6
0.488281	4.73518	1.2001	0.604809	-0.97351	-1.7087	0.044435	0.650385	0.923025	6
0.244141	3.1287	1.95849	-0.26367	1.78545	1.89048	2.42369	1.82052	0.46347	6
0.12207	0.865759	1.00847	-1.83345	0.618041	0.832133	-0.2666	0.204058	0.448097	6
total lysis=100%
Supplementary Figure 12b
	Etx wild type	Etx D250A
Number of values	12	12
Minimum	63.21	64.95
25% Percentile	63.29	65.05
Median Tm-B	63.55	65.25
75% Percentile	63.68	65.38
Maximum	63.81	65.44
Mean Tm-B	63.5	65.22
Std. Deviation	0.2179	0.1834
Std. Error of Mean	0.06291	0.05294
Lower 95% CI of mean	63.36	65.11
Upper 95% CI of mean	63.64	65.34
Sum	762	782.7

## Sheet: Sup. Figure 13
Supplementary Figure 13a
Etx primary antibody: polyclonal antibody against Etx-Y30A-Y196A raised in rabbits as described in Bokori-Brown M, et al. Vaccine 32, 2682-2687 (2014)
Etx secondary antibody: IRDye® 800CW goat (polyclonal) anti-rabbit IgG (H+L) (LI-COR Biosciences; catalog number 926-32211, Lot number C80718-15)
Loading control primary antibody: mouse monoclonal Na+/K+ - ATPase α1 (C464.6): sc-21712 (Santa Cruz Biotechnology; catalog number sc-21712; Lot number F2018)
loading control secondary antibody: IRDye® 680RD goat (polyclonal) anti-mouse IgG (H+L) (LI-COR Biosciences; catalog number 925-68070; Lot number C80926-19)
				SDS-PAGE immunoblot
Lane 1	Odyssey Protein Molecular Weight Marker (Li-Cor)
Lanes 2-4	recombinant Etx protoxin wild type, Etx-D250A or Etx-H162A, respectively
Lanes 5-7	trypsin-activated recombinant Etx wild type, Etx-D250A or Etx-H162A, respectively
Lanes 8-10	Super Dome cells incubated with recombinant Etx protoxin wild type, Etx-D250A or Etx-H162A, respectively
Lanes 11-13	Super Dome cells incubated with trypsin-activated recombinant Etx wild type, Etx-D250A or Etx-H162A, respectively
Lane 14	Super Dome cells incubated with buffer only
Supplementary Figure 13b
% oligomerisation relative to wild type Etx
	Experiments
	1	2	3	Mean	S.E.M.	N
Etx-D250A	10.1351	1.27607	3.87797	5.096	2.629	3
Etx-H1162A	51.7546	57.5571	24.3161	44.54	10.25	3
Loading control validation
2-fold dilution series of Etx oligomer
2-fold dilution series of loading control
primary antibody: rabbit polyclonal antibody against Etx-Y30A-Y196A
secondary antibody: IRDye® 800CW goat (polyclonal) anti-rabbit IgG (H+L)
primary antibody: mouse monoclonal Na+/K+ - ATPase α1 (C464.6): sc-21712
secondary antibody: IRDye® 680RD goat (polyclonal) anti-mouse IgG (H+L)
Quantitation
lane	µg	Etx oligomer signal		lane	µg	loading control signal
1	42	10759.5		11	42	24835.6
2	21	5651.94		12	21	18955.1
3	10.5	4001.62		13	10.5	11938
4	5.25	2281.64		14	5.25	5245.21
5	2.625	1279.06		15	2.625	1869.23
6	1.3125	629.06		16	1.3125	494.105
7	0.65625	364.44		17	0.65625	144.914
8	0.328125	185.55
9	0.164062	87.5195
10	0.0820312	55.0547
Treatment of cells do not affect expression of loading control
	P-Etx			Etx
	wild type	D250A	H162A	wild type	D250A	H162A	buffer only
Experiment1	11971.1	16155.8	15485.3	17399.2	10782.5	15796.3	9380.18
Experiment2	18123.3	17594	16456.6	19446.9	14295.9	17770.3	21306.7
Experiment3	19036.2	19443.8	18972.2	11754.9	16430.4	14824.7	12595.6
Tukey's multiple comparisons test	Mean Diff.	95% CI of diff.	Significant?	Summary	Adjusted P Value
P-Etx wild type vs. P-Etx-D250A	-1354	-11073 to 8364	No	ns	0.9988	A-B
P-Etx wild type vs. P-Etx-H162A	-594.5	-10313 to 9124	No	ns	>0.9999	A-C
P-Etx wild type vs. Etx wild type	176.5	-9542 to 9895	No	ns	>0.9999	A-D
P-Etx wild type vs. Etx-D250A	2541	-7178 to 12259	No	ns	0.9678	A-E
P-Etx wild type vs. Etx-H162A	246.4	-9472 to 9965	No	ns	>0.9999	A-F
P-Etx wild type vs. buffer only	1949	-7769 to 11668	No	ns	0.9914	A-G
P-Etx-D250A vs. P-Etx-H162A	759.8	-8959 to 10478	No	ns	>0.9999	B-C
P-Etx-D250A vs. Etx wild type	1531	-8187 to 11249	No	ns	0.9977	B-D
P-Etx-D250A vs. Etx-D250A	3895	-5823 to 13613	No	ns	0.809	B-E
P-Etx-D250A vs. Etx-H162A	1601	-8118 to 11319	No	ns	0.997	B-F
P-Etx-D250A vs. buffer only	3304	-6415 to 13022	No	ns	0.8976	B-G
P-Etx-H162A vs. Etx wild type	771	-8947 to 10489	No	ns	>0.9999	C-D
P-Etx-H162A vs. Etx-D250A	3135	-6583 to 12853	No	ns	0.9175	C-E
P-Etx-H162A vs. Etx-H162A	840.9	-8877 to 10559	No	ns	>0.9999	C-F
P-Etx-H162A vs. buffer only	2544	-7174 to 12262	No	ns	0.9676	C-G
Etx wild type vs. Etx-D250A	2364	-7354 to 12082	No	ns	0.9773	D-E
Etx wild type vs. Etx-H162A	69.9	-9648 to 9788	No	ns	>0.9999	D-F
Etx wild type vs. buffer only	1773	-7946 to 11491	No	ns	0.9948	D-G
Etx-D250A vs. Etx-H162A	-2294	-12013 to 7424	No	ns	0.9804	E-F
Etx-D250A vs. buffer only	-591.2	-10310 to 9127	No	ns	>0.9999	E-G
Etx-H162A vs. buffer only	1703	-8015 to 11421	No	ns	0.9958	F-G

## Sheet: Sup. Figure 14
Supplementary Figure 14a
Etx primary antibody: polyclonal antibody against Etx-Y30A-Y196A raised in rabbits as described in: Bokori-Brown M, et al. Vaccine 32, 2682-2687 (2014)
Etx secondary antibody: IRDye® 800CW goat (polyclonal) anti-rabbit IgG (H+L) (LI-COR Biosciences; catalog number 926-32211, Lot number C80718-15)
Loading control primary antibody: mouse monoclonal Na+/K+ - ATPase α1 (C464.6): sc-21712 (Santa Cruz Biotechnology; catalog number sc-21712; Lot number F2018)
loading control secondary antibody: IRDye® 680RD goat (polyclonal) anti-mouse IgG (H+L) (LI-COR Biosciences; catalog number 925-68070; Lot number C80926-19)
			SDS-PAGE immunoblot
Lane 1	Odyssey Protein Molecular Weight Marker (Li-Cor)
Lanes 2	Super Dome cells incubated with recombinant Etx-D250A protoxin
Lanes 3-7	Super Dome cells incubated with increasing concentrations of trypsin-activated recombinant Etx-D250A
Supplementary Figure 14b
			Etx (nM)	oligomerisation (normalised signal)
			197.84	9750.79
			98.92	7833.34
			49.46	7518.1
			24.73	6192.42
			12.365	1921.56

## Sheet: Sup. Figure 15
Supplementary Figure 15a
Etx primary antibody: polyclonal antibody against Etx-Y30A-Y196A raised in rabbits as described in: Bokori-Brown M, et al. Vaccine 32, 2682-2687 (2014)
Etx secondary antibody: IRDye® 800CW goat (polyclonal) anti-rabbit IgG (H+L) (LI-COR Biosciences; catalog number 926-32211, Lot number C80718-15)
		Native-PAGE immunoblot				Native-PAGE immunoblot
Lane M	NativeMark™ Unstained Protein Standard (Invitrogen)
Lanes 1-3	recombinant Etx protoxin wild type, D250A or H162A, respectively
Lanes 4-6	trypsin-activated recombinant Etx wild type, D250A or H162A, respectively
Lanes 7-9	Super Dome cells incubated with recombinant Etx protoxin wild type, D250A or H162A, respectively
Lanes 10-12	Super Dome cells incubated with trypsin-activated recombinant Etx wild type, D250A or H162A, respectively
Lane 13	Super Dome cells incubated with buffer only
Supplementary Figure 15b
Primary antibody: 6x-His Tag Monoclonal Antibody (4A12E4) (Invitrogen; catalog number 37-2900; Lot number RL231619)
Secondary antibody: IRDye® 800CW Goat (polyclonal) Anti-Mouse IgG (H+L), Highly Cross Adsorbed secondary antibody
(LI-COR Biosciences; catalog number 926-32210, Lot # C60726-02).
						Native-PAGE immunoblot
Lane M	NativeMark™ Unstained Protein Standard (Invitrogen)
Lanes 1-3	recombinant Etx protoxin wild type, D250A or H162A, respectively
Lanes 4-6	trypsin-activated recombinant Etx wild type, D250A or H162A, respectively
Lanes 7-9	Super Dome cells incubated with recombinant Etx protoxin wild type, D250A or H162A, respectively
Lanes 10-12	Super Dome cells incubated with trypsin-activated recombinant Etx wild type, D250A or H162A, respectively
Lane 13	Super Dome cells incubated with buffer only
